# Supplementary material for: Urinary mRNA Expression of Glomerular Podocyte Markers in Glomerular Disease and Renal Transplant
Source: Diagnostics (Basel). 2021 Aug 20;11(8):1499. doi: 10.3390/diagnostics11081499 (PMC8392587; doi:10.3390/diagnostics11081499)
Supplement: Supplementary file 1 [file diagnostics-11-01499-s001.zip]

Archive with 1 entries (1 files):
- diagnostics-1305250-supplementary.pdf
